# Supplementary material for: Toxoplasma gondii microneme protein MIC3 induces macrophage TNF-α production and Ly6C expression via TLR11/MyD88 pathway
Source: PLoS Negl Trop Dis. 2023 Feb 2;17(2):e0011105. doi: 10.1371/journal.pntd.0011105 (PMC9928027; doi:10.1371/journal.pntd.0011105)
Supplement: S1 Data — (XLSX) [file pntd.0011105.s008.xlsx]

## Sheet: Figure 1A
OVA (pg/ml)	MIC3 (pg/ml)
132.67	1497.44
130.42	1485.01
129.32	1392.79
130.67	1705.56

## Sheet: Figure 2C
OVA	MIC3
15.1	45.9
12.7	45
14.4	46.9

## Sheet: Figure 2D
OVA	MIC3
332	538
314	504
312	507

## Sheet: Figure 2E
iNOS	Arg-1	IL-6	IL-10	TNF-α
45.53	1.06	119.02	10.89	3.68
69.25	0.26	140.56	5.7	3.59
80.38	1.68	87.12	7.46	3.64
77.64	1.33	169.48	7.73	3.34

## Sheet: Figure 3A
Control (pg/ml)	MIC3 (pg/ml)	MIC3+ST2825 (pg/ml)
132.67	1497.44	702.21
130.42	1485.01	560.76
129.32	1392.79	688.67
130.67	1705.56	678.34

## Sheet: Figure 3B
	MIC3 vs. OVA				MIC3+ST2825 vs. OVA
iNOS	45.57	69.31	80.45	77.71	50.56	56.89	54.95	49.87
Arg-1	1.05	0.26	1.68	1.33	0.38	0.29	1.53	0.59
TNF-α	3.67	3.58	3.63	3.33	1.61	1.46	1.62	1.42

## Sheet: Figure 3E
OVA	OVA+ST2825	MIC3	MIC3+ST2825
15.1	28.5	45.9	19.8
12.7	21.4	45	19.4
14.4	22.8	46.9	20.9

## Sheet: Figure 3F
OVA	OVA+ST2825	MIC3	MIC3+ST2825
332	402	538	367
314	346	504	356
312	354	507	362

## Sheet: Figure 5A
	Control (pg/ml)			siCtrl (pg/ml)			siTlr11 (pg/ml)			Tlr11-/- (pg/ml)
OVA	1863.3	1758.97	1728.49	1726.32	1871.19	1744.79	1730.65	1868.93	1786.42	1930.75	973.24	1326.43
MIC3	7287.11	7396.93	7329.72	7501.42	6885.64	6512.91	4454.86	4478.55	4120.82	1604.98	1844.07	1526.76

## Sheet: Figure 5B
	iNOS			Arg-1
Control	16.99	16.64	17.96	5.4	3.28	3.49
siCtrl	15.35	14.52	15.67	2.06	0.88	1.64
siTlr11	2.87	2.68	2.55	1.45	0.7	1.01
Tlr11-/-	1.26	1.43	1.07	1.35	1.4	1.18

[truncated: 7 more sheets: Figure 5D, Figure 5E, Figure 6A, Figure 6B, Figure 6D, Figure 6E, Figure S1]
